# Supplementary material for: Human CD29+/CD56+ myogenic progenitors display tenogenic differentiation potential and facilitate tendon regeneration
Source: eLife. 2025 May 19;13:RP98636. doi: 10.7554/eLife.98636 (PMC12088673; doi:10.7554/eLife.98636)
Supplement: Figure 2—figure supplement 1—source data 1. [file elife-98636-fig2-figsupp1-data1.zip]

Archive with 2 entries (1 files):
- Figure 2-figure supplement 1_Source Data 1/
- Figure 2-figure supplement 1_Source Data 1/Figure 2-figure supplement 1_Source Data 1.pdf
