# Supplementary material for: Human CD29+/CD56+ myogenic progenitors display tenogenic differentiation potential and facilitate tendon regeneration
Source: eLife. 2025 May 19;13:RP98636. doi: 10.7554/eLife.98636 (PMC12088673; doi:10.7554/eLife.98636)
Supplement: Figure 2—figure supplement 1—source data 2. [file elife-98636-fig2-figsupp1-data2.zip]

Archive with 5 entries (4 files):
- Figure 2-figure supplement 1_Source Data 2/
- Figure 2-figure supplement 1_Source Data 2/GAPDH.png
- Figure 2-figure supplement 1_Source Data 2/HSP70.png
- Figure 2-figure supplement 1_Source Data 2/MYHC.png
- Figure 2-figure supplement 1_Source Data 2/TNC.png
